# Supplementary material for: «Green-Ligand» in Metallodrugs Design—Cu(II) Complex with Phytic Acid: Synthetic Approach, EPR-Spectroscopy, and Antimycobacterial Activity
Source: Molecules. 2025 Jan 15;30(2):313. doi: 10.3390/molecules30020313 (PMC11767443; doi:10.3390/molecules30020313)
Supplement: Supplementary file 1 [file molecules-30-00313-s001.zip]

Archive with 1 entries (1 files):
- molecules-3394545-supplementary.pdf
